# Supplementary material for: Liver and Plasma Fatty Acid Characterization in Cultured Brown Trout at Distinct Reproductive Stages
Source: Biology (Basel). 2023 Nov 15;12(11):1434. doi: 10.3390/biology12111434 (PMC10669687; doi:10.3390/biology12111434)
Supplement: Supplementary file 1 [file biology-12-01434-s001.zip › Table S1.xlsx]

## Sheet: Sheet1
Fatty acid	December				March				July				November
	Females		Males		Females		Males		Females		Males		Females		Males
12:0	0	(0.00)	0	(0.00)	0	(0.00)	0	(0.00)	0	(0.00)	0	(0.00)	0	(0.00)	0	(0.00)
13:0	0	(0.00)	0	(0.00)	0	(0.00)	0	(0.00)	0	(0.00)	0	(0.00)	0	(0.00)	0	(0.00)
14:0	1.18851	(0.22)	1.24981	(0.22)	1.31416	(0.22)	1.64498	(0.29)	1.43689	(0.13)	1.20013	(0.26)	0.895114	(0.12)	1.14363	(0.19)
15:0	0.0931494	(0.02)	0.115943	(0.01)	0.0660218	(0.01)	0.0590415	(0.02)	0.0794283	(0.05)	0.0541064	(0.02)	0.0674419	(0.01)	0.113374	(0.04)
16:0	17.0722	(1.19)	20.8312	(0.72)	14.9464	(1.99)	15.2023	(1.92)	16.5439	(2.30)	18.5872	(4.40)	20.433	(1.46)	21.4753	(2.52)
17:0	0.0231395	(0.01)	0.0374931	(0.02)	0.0317667	(0.03)	0.0165298	(0.01)	0.0268178	(0.01)	0.0273814	(0.01)	0.0176215	(0.02)	0.030642	(0.01)
18:0	10.4103	(0.66)	8.00801	(0.88)	8.77549	(2.44)	6.72669	(1.93)	10.2962	(2.57)	8.89335	(1.41)	11.1777	(1.11)	8.00855	(1.37)
20:0	0.188503	(0.03)	0.129095	(0.03)	0.182389	(0.05)	0.101796	(0.06)	0.11246	(0.04)	0.111627	(0.02)	0.158636	(0.05)	0.144615	(0.08)
22:0	0.0441528	(0.05)	0.0288918	(0.01)	0.0286185	(0.01)	0.027486	(0.00)	0.0261142	(0.01)	0.0235168	(0.01)	0.0135022	(0.02)	0.00950969	(0.01)
24:0	0	(0.00)	0	(0.00)	0	(0.00)	0	(0.00)	0	(0.00)	0	(0.00)	0	(0.00)	0	(0.00)
∑SFA	29.0199	(1.65)	30.4005	(1.17)	25.3448	(4.09)	23.7788	(3.62)	28.5218	(3.98)	28.8973	(5.06)	32.7629	(1.80)	30.9256	(4.02)
14:1 n-5	0.00191567	(0.00)	0.00216038	(0.00)	0.039537	(0.02)	0.0652362	(0.03)	0.0303931	(0.01)	0.036712	(0.02)	0.0252263	(0.02)	0.0151467	(0.00)
15:1	0.0206264	(0.01)	0.0215164	(0.00)	0.0218451	(0.00)	0.0237841	(0.00)	0.0180049	(0.00)	0.0195012	(0.00)	0.017095	(0.01)	0.0171178	(0.00)
16:1 n-9	0.114303	(0.06)	0.114812	(0.03)	0.135043	(0.05)	0.149992	(0.03)	0.19595	(0.05)	0.151674	(0.07)	0.167655	(0.07)	0.133822	(0.02)
16:1 n-7	0.79485	(0.14)	0.983799	(0.07)	2.37297	(0.67)	4.54438	(1.96)	1.59611	(0.54)	1.58686	(1.06)	0.564039	(0.14)	0.616892	(0.06)
16:1 n-5	0.0174469	(0.00)	0.0235509	(0.01)	0.0179434	(0.00)	0.0121133	(0.01)	0.00325882	(0.01)	0.0122394	(0.02)	0.00857243	(0.01)	0.0183593	(0.01)
17:1	0.0595683	(0.01)	0.0796316	(0.03)	0.160564	(0.03)	0.169716	(0.05)	0.129338	(0.02)	0.133688	(0.03)	0.0456403	(0.01)	0.0728837	(0.01)
18:1 n-9	18.0347	(1.43)	19.4835	(2.79)	25.2733	(4.70)	31.4828	(7.17)	30.2264	(7.02)	31.2325	(7.63)	17.8128	(1.69)	23.8065	(0.82)
18:1 n-7	1.8651	(0.32)	0.882784	(0.13)	2.35559	(0.48)	2.2031	(0.33)	2.46114	(0.71)	1.47007	(0.56)	2.11648	(0.33)	0.665704	(0.17)
20:1 n-9	1.83124	(0.51)	0.591762	(0.13)	3.25533	(0.60)	2.72204	(0.93)	3.54258	(1.21)	2.58489	(0.99)	2.71853	(0.33)	0.881395	(0.49)
22:1 n-9	0.0146888	(0.00)	0.020386	(0.00)	0.0896937	(0.02)	0.105899	(0.04)	0.157963	(0.12)	0.181972	(0.11)	0.174315	(0.06)	0.276487	(0.13)
24:1 n-9	0.844892	(0.21)	0.93225	(0.25)	1.17493	(0.20)	0.87459	(0.12)	0.605766	(0.15)	0.808266	(0.18)	0.547157	(0.15)	0.813937	(0.24)
∑MUFA	23.5994	(1.55)	23.1362	(3.06)	34.8967	(5.92)	42.3536	(9.72)	38.9669	(6.99)	38.2184	(8.46)	24.1976	(2.18)	27.3182	(0.68)
16:2 n-7	0	(0.00)	0	(0.00)	0	(0.00)	0	(0.00)	0	(0.00)	0	(0.00)	0	(0.00)	0	(0.00)
16:2 n-4	0.278491	(0.10)	0.193263	(0.05)	0.152595	(0.05)	0.12962	(0.10)	0.16158	(0.06)	0.13202	(0.07)	0.27129	(0.11)	0.207158	(0.04)
16:3 n-4	0.00433041	(0.01)	0.00706461	(0.00)	0.00421402	(0.00)	0.00137266	(0.00)	0.00242948	(0.00)	0.003791	(0.01)	0.0233807	(0.00)	0.0162606	(0.01)
16:3 n-3	0	(0.00)	0	(0.00)	0	(0.00)	0	(0.00)	0	(0.00)	0	(0.00)	0	(0.00)	0	(0.00)
16:4 n-3	0	(0.00)	0	(0.00)	0	(0.00)	0	(0.00)	0	(0.00)	0	(0.00)	0	(0.00)	0	(0.00)
18:2 n-6	3.42597	(1.88)	4.08525	(0.38)	2.3214	(1.41)	2.58292	(0.50)	2.54685	(1.55)	2.25864	(1.05)	0.788367	(0.70)	5.19794	(4.02)
18:3 n-6	0.153035	(0.03)	0.279786	(0.12)	0.220272	(0.02)	0.299	(0.11)	0.202091	(0.09)	0.220304	(0.10)	0.158838	(0.02)	0.240102	(0.04)
18:3 n-4	0	(0.00)	0	(0.00)	0	(0.00)	0	(0.00)	0	(0.00)	0	(0.00)	0	(0.00)	0	(0.00)
18:3 n-3	0.240171	(0.11)	0.426744	(0.33)	0.220272	(0.02)	0.299	(0.11)	0.577558	(0.21)	0.473911	(0.07)	0.480294	(0.09)	0.960149	(0.14)
18:4 n-3	0.0111371	(0.01)	0.0825526	(0.04)	0.0304572	(0.02)	0.031995	(0.01)	0.00132373	(0.00)	0.00559738	(0.01)	0.00148323	(0.00)	0.0128043	(0.02)
18:4 n-1	0.0239948	(0.01)	0.0240335	(0.01)	0.0547856	(0.02)	0.0617814	(0.02)	0	(0.00)	0.00464721	(0.01)	0	(0.00)	0.00169919	(0.00)
20:2 n-6	0.0473658	(0.02)	0.0220527	(0.01)	0.0871245	(0.02)	0.0932988	(0.03)	0.190646	(0.15)	0.127644	(0.04)	0.0758373	(0.03)	0.157953	(0.27)
20:3 n-6	3.0368	(0.48)	1.30682	(0.23)	2.89363	(0.28)	2.15099	(0.50)	2.20666	(0.69)	1.48928	(0.45)	3.17148	(0.16)	1.40641	(0.32)
20:4 n-6	9.52078	(0.99)	8.333	(0.75)	4.93255	(1.02)	4.91916	(2.78)	4.61531	(1.17)	4.89245	(1.64)	10.53	(1.33)	7.05992	(0.48)
20:3 n-3	2.63566	(0.74)	1.78932	(0.10)	2.35311	(0.34)	1.85659	(0.18)	2.83367	(0.47)	2.54631	(0.43)	3.2131	(0.97)	2.37443	(0.31)
20:4 n-3	0.235273	(0.15)	0.369611	(0.10)	0.209964	(0.11)	0.192733	(0.13)	0.102269	(0.12)	0.0334361	(0.01)	0.0590112	(0.02)	0.0429985	(0.01)
20:5 n-3	3.12566	(0.57)	4.03749	(0.55)	2.40989	(0.41)	2.3084	(0.95)	2.12317	(0.37)	2.10862	(0.40)	2.73857	(0.50)	2.7746	(0.46)
21:5 n-3	0.0149217	(0.01)	0.024144	(0.01)	0.100142	(0.02)	0.0666498	(0.03)	0.0108538	(0.01)	0.00605514	(0.00)	0.00876947	(0.01)	0.00896101	(0.00)
22:2 n-6	0.0109778	(0.00)	0.0114638	(0.00)	0.0130134	(0.01)	0.0187997	(0.01)	0.0119268	(0.02)	0.00488384	(0.01)	0.0135491	(0.01)	0.0159059	(0.01)
22:3 n-6	0.0413008	(0.01)	0.0525447	(0.01)	0.0515556	(0.01)	0.0424576	(0.01)	0.0170008	(0.01)	0.0191484	(0.01)	0.0127477	(0.01)	0.0202491	(0.00)
22:4 n-6	0.323913	(0.04)	0.15804	(0.01)	0.301119	(0.06)	0.247165	(0.05)	0.311301	(0.15)	0.216573	(0.16)	0.691587	(0.12)	0.198119	(0.03)
22:5 n-6	0.637854	(0.07)	0.818328	(0.17)	0.972009	(0.25)	0.791351	(0.13)	0.565613	(0.22)	0.728633	(0.25)	0.787339	(0.13)	1.01266	(0.15)
22:5 n-3	1.32678	(0.17)	0.920465	(0.16)	1.10298	(0.24)	0.870342	(0.30)	1.19066	(0.23)	0.920479	(0.46)	0.893576	(0.16)	0.608826	(0.06)
22:6 n-3	21.3824	(1.11)	22.5795	(1.68)	20.2224	(4.48)	15.9544	(2.70)	14.251	(2.28)	16.0358	(3.37)	20.4219	(1.37)	18.7079	(1.81)
∑PUFA	46.4769	(1.13)	45.5214	(2.16)	38.6535	(4.90)	32.918	(6.47)	31.9219	(3.40)	32.2282	(5.17)	42.5889	(3.24)	41.025	(3.88)
∑n-3	28.972	(1.53)	30.2298	(1.72)	26.6493	(4.95)	21.5801	(3.88)	21.0905	(2.54)	22.1302	(4.11)	27.8167	(1.90)	25.4906	(1.54)
∑n-6	17.198	(2.12)	15.0673	(0.91)	11.7927	(0.82)	11.1451	(2.57)	10.6674	(1.03)	9.95755	(1.14)	14.4776	(3.92)	15.3093	(3.71)
n-3/n-6	1.72031	(0.30)	2.01139	(0.13)	2.27259	(0.46)	1.95994	(0.16)	1.97914	(0.18)	2.20937	(0.25)	2.23669	(1.18)	1.75409	(0.37)
DHA/EPA	7.01794	(1.03)	5.69961	(0.87)	8.44359	(1.35)	7.50179	(1.71)	6.91909	(1.76)	7.63546	(1.04)	7.70362	(1.46)	7.02577	(1.75)
