# Supplementary material for: Liver and Plasma Fatty Acid Characterization in Cultured Brown Trout at Distinct Reproductive Stages
Source: Biology (Basel). 2023 Nov 15;12(11):1434. doi: 10.3390/biology12111434 (PMC10669687; doi:10.3390/biology12111434)
Supplement: Supplementary file 1 [file biology-12-01434-s001.zip › Table S2.xlsx]

## Sheet: Sheet1
Fatty acid	December				March				July				November
	Females		Males		Females		Males		Females		Males		Females		Males
12:0	0	(0.00)	0	(0.00)	0	(0.00)	0	(0.00)	0	(0.00)	0	(0.00)	0	(0.00)	0	(0.00)
13:0	0	(0.00)	0	(0.00)	0	(0.00)	0	(0.00)	0	(0.00)	0	(0.00)	0	(0.00)	0	(0.00)
14:0	1.09135	(0.08)	1.10821	(0.16)	1.04989	(0.20)	0.866348	(0.11)	1.16422	(0.14)	1.12416	(0.10)	1.07789	(0.15)	1.05333	(0.10)
15:0	0.232958	(0.02)	0.166162	(0.08)	0.285572	(0.28)	0.0979153	(0.01)	0.0807448	(0.05)	0.105971	(0.06)	0.122416	(0.02)	0.133253	(0.01)
16:0	18.7652	(0.83)	25.3069	(3.29)	21.2877	(1.30)	21.5983	(1.42)	22.5879	(2.76)	25.1236	(2.30)	21.7196	(2.03)	23.7441	(1.51)
17:0	0.0496225	(0.01)	0.0983293	(0.03)	0.15842	(0.02)	0.176029	(0.02)	0.0771068	(0.03)	0.0992047	(0.05)	0.0397375	(0.01)	0.0745816	(0.04)
18:0	6.31889	(1.02)	5.67291	(2.95)	6.41573	(1.38)	4.62005	(1.25)	10.1575	(1.10)	7.28017	(1.07)	9.59334	(2.36)	6.7493	(1.84)
20:0	0.0120306	(0.01)	0.0254841	(0.01)	0.110267	(0.06)	0.111989	(0.10)	0.210859	(0.07)	0.165556	(0.06)	0.211347	(0.16)	0.150505	(0.05)
22:0	0.0534097	(0.01)	0.111463	(0.10)	0.053428	(0.01)	0.0648701	(0.01)	0.0920047	(0.03)	0.0915655	(0.03)	0.114544	(0.03)	0.0948536	(0.02)
24:0	0	(0.00)	0	(0.00)	0	(0.00)	0	(0.00)	0	(0.00)	0	(0.00)	0.00390821	(0.01)	0	(0.00)
∑SFA	26.5235	(1.86)	32.4894	(6.26)	29.361	(2.21)	27.5355	(2.72)	34.3703	(2.32)	33.9903	(2.11)	32.8828	(2.32)	31.9999	(2.24)
14:1 n-5	0	(0.00)	0	(0.00)	0	(0.00)	0	(0.00)	0	(0.00)	0	(0.00)	0	(0.00)	0	(0.00)
15:1	0.0107164	(0.01)	0	(0.00)	0.0160812	(0.01)	0.0264104	(0.00)	0.023173	(0.01)	0.0190535	(0.01)	0.0275913	(0.01)	0.0265592	(0.00)
16:1 n-9	0.185094	(0.06)	0.308623	(0.05)	0.489649	(0.38)	0.316812	(0.04)	0.413257	(0.08)	0.446585	(0.03)	0.381655	(0.09)	0.443474	(0.07)
16:1 n-7	1.10342	(0.11)	1.11865	(0.14)	1.15587	(0.53)	1.66048	(0.28)	1.14437	(0.17)	0.991141	(0.12)	1.06027	(0.16)	1.00265	(0.16)
16:1 n-5	0	(0.00)	0.00318705	(0.01)	0	(0.00)	0	(0.00)	0	(0.00)	0	(0.00)	0	(0.00)	0	(0.00)
17:1	0.10649	(0.01)	0.135616	(0.04)	0.132614	(0.03)	0.124865	(0.00)	0.123991	(0.01)	0.130578	(0.01)	0.102108	(0.01)	0.119124	(0.02)
18:1 n-9	24.6649	(0.72)	24.3993	(2.66)	17.9928	(1.94)	20.0619	(1.40)	19.7035	(2.05)	22.9416	(1.55)	24.6972	(1.74)	24.0451	(3.25)
18:1 n-7	1.35361	(0.26)	0.416186	(0.10)	1.10621	(0.10)	0.959731	(0.12)	1.55619	(0.39)	1.19032	(0.71)	2.00369	(0.53)	1.07339	(0.47)
20:1 n-9	1.454	(0.48)	0.542188	(0.26)	2.30434	(0.73)	2.23722	(0.64)	2.60061	(1.35)	1.16223	(0.64)	2.39862	(0.66)	1.40632	(0.78)
22:1 n-9	0.0290857	(0.05)	0.0444717	(0.02)	0.11612	(0.05)	0.212968	(0.09)	0.0525965	(0.01)	0.0483562	(0.01)	0.0416212	(0.04)	0.0964799	(0.03)
24:1 n-9	0.512349	(0.26)	0.685428	(0.30)	1.60769	(0.23)	1.56891	(0.22)	1.29783	(0.31)	1.03879	0.56)	0.755117	(0.31)	1.20172	(0.28)
∑MUFA	29.4197	(1.05)	27.6536	(2.79)	24.9214	(1.32)	27.1693	(1.50)	26.9156	(1.74)	27.9686	(2.31)	31.4679	(2.59)	29.4148	(1.97)
16:2 n-7	0	(0.00)	0	(0.00)	0	(0.00)	0	(0.00)	0	(0.00)	0	(0.00)	0	(0.00)	0	(0.00)
16:2 n-4	0.208804	(0.02)	0.196732	(0.08)	0.166856	(0.01)	0.132185	(0.02)	0.224144	(0.04)	0.234797	(0.02)	0.268682	(0.04)	0.210839	(0.02)
16:3 n-4	0.00673694	(0.01)	0.00490037	(0.01)	0.0141045	(0.01)	0.0102923	(0.01)	0.0126975	(0.02)	0.00914428	(0.01)	0.026242	(0.02)	0.0195261	(0.01)
16:3 n-3	0	(0.00)	0	(0.00)	0	(0.00)	0	(0.00)	0	(0.00)	0	(0.00)	0	(0.00)	0	(0.00)
16:4 n-3	0	(0.00)	0	(0.00)	0	(0.00)	0	(0.00)	0	(0.00)	0	(0.00)	0	(0.00)	0	(0.00)
18:2 n-6	3.17179	(0.86)	1.54349	(0.93)	1.86112	(0.85)	1.4854	(0.28)	0.966823	(0.40)	1.55807	(0.80)	1.70763	(0.55)	2.34295	(0.55)
18:3 n-6	0.247786	(0.05)	0.41681	(0.17)	0.242219	(0.04)	0.312079	(0.07)	0.289048	(0.05)	0.270632	(0.14)	0.260711	(0.05)	0.358052	(0.11)
18:3 n-4	0	(0.00)	0	(0.00)	0	(0.00)	0	(0.00)	0	(0.00)	0	(0.00)	0	(0.00)	0	(0.00)
18:3 n-3	0.686989	(0.15)	0.825077	(0.17)	0.31004	(0.05)	0.256695	(0.02)	0.442405	(0.10)	0.565204	(0.07)	0.636999	(0.08)	0.761503	(0.24)
18:4 n-3	0.104722	(0.02)	0.145882	(0.12)	0.00996769	(0.02)	0.00690866	(0.00)	0.00590459	(0.00)	0.0124832	(0.02)	0.0250888	(0.03)	0.0292564	(0.03)
18:4 n-1	0.00378478	(0.01)	0.110066	(0.24)	0.0352443	(0.02)	0.0564969	(0.02)	0.0410497	(0.02)	0.0168492	(0.01)	0.00719026	(0.01)	0.0203665	(0.03)
20:2 n-6	0.593416	(1.11)	0.0870012	(0.05)	0.0652993	(0.04)	0.117284	(0.03)	0.108503	(0.09)	0.0721804	(0.06)	0.138977	(0.05)	0.106657	(0.03)
20:3 n-6	1.92467	(0.93)	1.12207	(0.20)	2.00843	(0.27)	1.93049	(0.65)	1.83633	(0.39)	1.34439	(0.52)	2.59667	(0.45)	1.49725	(0.59)
20:4 n-6	5.55406	(0.51)	4.78262	(2.01)	3.96354	(0.41)	4.22192	(0.19)	4.43716	(0.73)	4.54266	(0.60)	5.76723	(1.22)	4.83321	(0.83)
20:3 n-3	2.73112	(0.35)	2.02814	(0.28)	2.56933	(0.29)	2.3986	(0.35)	3.34347	(0.54)	2.85765	(0.60)	2.79147	(0.38)	2.73402	(0.22)
20:4 n-3	0.38604	(0.26)	0.441443	(0.07)	0.420552	(0.11)	0.447692	(0.06)	0.334843	(0.10)	0.339252	(0.04)	0.227506	(0.07)	0.379832	(0.06)
20:5 n-3	3.27043	(0.45)	4.06038	0.58)	3.18969	(0.47)	2.95152	(0.33)	2.77944	(0.43)	2.55874	(0.23)	1.97659	(0.35)	2.96245	(0.39)
21:5 n-3	0.101957	(0.09)	0.0712661	(0.01)	0.527901	(0.24)	0.821854	(0.32)	0.178603	(0.05)	0.243864	(0.16)	0.0596544	(0.02)	0.159683	(0.08)
22:2 n-6	0.157336	(0.04)	0.374755	(0.10)	0.0793894	(0.15)	0.0212447	(0.01)	0.0116317	(0.00)	0.013538	(0.00)	0.0228549	(0.02)	0.0174923	(0.00)
22:3 n-6	0.347557	(0.11)	0.20146	(0.04)	0.343739	(0.07)	0.323528	(0.04)	0.407167	(0.17)	0.294618	(0.13)	0.556806	(0.19)	0.270597	(0.05)
22:4 n-6	0	(0.00)	0	(0.00)	0	(0.00)	0.00293688	(0.00)	0.00241611	(0.00)	0.00267808	(0.00)	0.00161966	(0.00)	0.0044786	(0.00)
22:5 n-6	0.694428	(0.04)	0.834678	(0.27)	1.35399	(0.17)	1.49832	(0.09)	1.20487	(0.40)	1.12024	(0.27)	0.879958	(0.23)	1.21244	(0.21)
22:5 n-3	1.2624	(0.15)	0.906026	(0.16)	1.07543	(0.15)	0.908667	(0.15)	1.36409	(0.26)	0.857352	(0.16)	0.681997	(0.15)	0.928182	(0.32)
22:6 n-3	21.6009	(0.70)	20.4759	(3.06)	25.9222	(1.60)	25.5843	(0.98)	19.3304	(1.97)	19.7408	(2.40)	15.8789	(1.84)	18.4208	(0.99)
∑PUFA	43.0549	(2.02)	38.6287	(6.05)	44.1591	(2.09)	43.4884	(2.13)	37.321	(3.23)	36.6551	(1.55)	34.5128	(2.87)	37.2696	(1.72)
∑n-3	30.1446	(1.04)	28.9541	(3.38)	34.0251	(1.91)	33.3762	(1.76)	27.7791	(2.24)	27.1753	(2.31)	22.2782	(2.24)	26.3757	(1.06)
∑n-6	12.691	(1.36)	9.36289	(3.18)	9.91774	(0.67)	9.9132	(0.72)	9.26395	(1.46)	9.219	(1.57)	11.9325	(1.44)	10.6431	(1.02)
n-3/n-6	2.39827	(0.23)	3.83546	(2.26)	3.44447	(0.28)	3.3805	(0.25)	3.05568	(0.40)	3.06071	(0.68)	1.88972	(0.28)	2.49886	(0.23)
DHA/EPA	6.7009	(0.70)	5.11999	(0.95)	8.29818	(1.29)	8.76778	(0.92)	7.08399	(1.12)	7.72354	(0.80)	8.19938	(1.30)	6.33027	(0.90)
